# Supplementary material for: Assessing Bacterial Viability and Label Accuracy in Human and Poultry Probiotics Sold in the United Kingdom
Source: Microorganisms. 2025 Aug 19;13(8):1933. doi: 10.3390/microorganisms13081933 (PMC12388622; doi:10.3390/microorganisms13081933)
Supplement: Supplementary file 1 [file microorganisms-13-01933-s001.zip]

Archive with 1 entries (1 files):
- microorganisms-3774522-supplementary.xlsx
