# Supplementary material for: Assessing Bacterial Viability and Label Accuracy in Human and Poultry Probiotics Sold in the United Kingdom
Source: Microorganisms. 2025 Aug 19;13(8):1933. doi: 10.3390/microorganisms13081933 (PMC12388622; doi:10.3390/microorganisms13081933)
Supplement: Supplementary file 1 [file microorganisms-13-01933-s001.zip › microorganisms-3774522-supplementary.xlsx]

## Sheet: Sheet1
Table S1. Storage metadata for probiotic products (P1–P12), including expiry date, label storage instruction, actual storage temperature, and storage time prior to testing.
Code	Application	Label storage instructions	Actual storage temp	Storage time (days)	Expiry date
P1	Human	Cool, dark place; out of direct sunlight	18 °C	12	Jun-24
P2	Human	Cool dry place; away from extreme temperatures & humidity	18 °C	18	Jul-23
P3	Poultry	Cool, dry place away from direct sunlight and moisture	18 °C	61	Jan-24
P4	Poultry	Store 5–25 °C; cool, dry; out of direct sunlight	18 °C	24	Jun-24
P5	Poultry	Dry place in the dark at room temperature	18 °C	37	22/05/2024
P6	Human	Cool, dry place	18 °C	25	Jan-23
P7	Human	Cool dry place <20 °C (preferably refrigerated)	4 °C	32	May-24
P8	Human	Cool, dry place away from high temperatures	18 °C	35	Oct-23
P9	Poultry	Dry, cool place in original packing; avoid direct sunlight	18 °C	37	25/11/2023
P10	Poultry	Closed and dry 2–8 °C	4 °C	38	01/08/2024
P11	Poultry	dry, cool place in the dark. Keep packaging closed when not in use	18 °C	139	May-24
P12	Poultry	Dry, cool place in original packing; avoid direct sunlight	18 °C	27	17/10/2023
